# Supplementary material for: Restoring Osteochondral Defects through the Differentiation Potential of Cartilage Stem/Progenitor Cells Cultivated on Porous Scaffolds
Source: Cells. 2021 Dec 14;10(12):3536. doi: 10.3390/cells10123536 (PMC8700224; doi:10.3390/cells10123536)
Supplement: Supplementary file 1 [file cells-10-03536-s001.zip]

Archive with 1 entries (1 files):
- cells-1450421-supplementary.pdf
